# Supplementary material for: Effect of Exogenous Melatonin Application on the Grain Yield and Antioxidant Capacity in Aromatic Rice under Combined Lead–Cadmium Stress
Source: Antioxidants (Basel). 2022 Apr 13;11(4):776. doi: 10.3390/antiox11040776 (PMC9028010; doi:10.3390/antiox11040776)
Supplement: Supplementary file 1 [file antioxidants-11-00776-s001.zip]

Archive with 2 entries (2 files):
- Supplementary Table S1.xlsx
- Supplementary Word S1.pdf
